# Supplementary material for: DMAP-Promoted Cascade Synthesis of Bispirooxindole–Cyclopentene–Isoxazolones
Source: Molecules. 2026 Jul 14;31(14):2461. doi: 10.3390/molecules31142461 (PMC13414304; doi:10.3390/molecules31142461)
Supplement: Supplementary file 1 [file molecules-31-02461-s001.zip]

Archive with 1 entries (1 files):
- molecules-4382340-File S1.pdf
